# Supplementary material for: Associations between Dietary Patterns and Cardiometabolic Risk Factors—A Longitudinal Analysis among High-Risk Individuals for Diabetes in Kerala, India
Source: Nutrients. 2022 Feb 4;14(3):662. doi: 10.3390/nu14030662 (PMC8838960; doi:10.3390/nu14030662)
Supplement: Supplementary file 1 [file nutrients-14-00662-s001.zip]

Archive with 1 entries (1 files):
- nutrients-1539786-supplementary.pdf
